# Supplementary material for: Students' relationship quality in class: Exploring latent profiles, latent transitions and links to student motivation
Source: Br J Educ Psychol. 2025 Sep 10;95(4):1234–65. doi: 10.1111/bjep.70028 (PMC12590938; doi:10.1111/bjep.70028)
Supplement: Supplementary file 1 — Appendix S1.–S5. [file BJEP-95-1234-s001.zip]

Archive with 5 entries (5 files):
- bjep70028-sup-0001-AppendixS1.rtf
- bjep70028-sup-0002-AppendixS2.docx
- bjep70028-sup-0003-AppendixS3.docx
- bjep70028-sup-0004-AppendixS4.docx
- bjep70028-sup-0005-AppendixS5.docx
